# Supplementary material for: Immunopathogenesis of canine chronic ulcerative stomatitis
Source: PLoS One. 2020 Jan 10;15(1):e0227386. doi: 10.1371/journal.pone.0227386 (PMC6953816; doi:10.1371/journal.pone.0227386)
Supplement: S4 Table — (XLSX) [file pone.0227386.s004.xlsx]

## Sheet: Sheet1
Supplement D. Complete Data Set	Supplement 4 -Complete Data set
Case		SDAI	PD	morphologic diagnosis	mast cells	CD3	CD4	CD8	CD20	Mum1	CD204	FoxP3	Total CD3	AVG CD3+/field	total IL17 cells	AVG IL17+/field	total DP	DP/Total CD3	DP/IL17 cells	Sub-type		DIF
A		25	2	Buccal mucosa: stomatitis, pleocellular, ulcerative, severe	2	2	2	3	2	2	1	3	85	17	13	2.6	1	1.17647	7.69231	Lichenoid		ND
B				buccal mucosa: stomatitis, plasmacytic-lymphocytic, ulcerative, moderate with suprabasilar cleft
		26	2		3	1	FAIL	FAIL	1	2	2	2	560	112	407	81.4	62	11.0714	15.2334	Lichenoid		yes
C				Buccal mucosa: stomatitis, plasmacytic and lymphocytic, lichenoid, erosive with subepithelial melanocyte aggregates and basaloid degeneration/apoptosis
		23	4		3	2	ND	ND	2	2	2	3	1052	210.4	99	16.5	19	1.80608	19.1919	Lichenoid		ND
D				buccal mucosa: stomatitis, plasmacytic and lymphocytic, ulcerative and erosive, lichenoid
		13	1		1	2	3	3	3	3	1	3	1696	339.2	563	112.6	11	0.648585	1.95382	Lichenoid		yes
Supplement 4 -Complete Data sert				buccal mucosa: stomatitis, plasmacytic and suppurative, necroulcerative, severe with acanthosis and skeletal myocyte degeneration and necrosis
		23	4		2	2	FAIL	FAIL	3	3	2	3	856	171.2	32	6.4	3	0.350467	9.375	Deep stomatitis		yes
F			4	Q1: buccal mucosa: stomatitis, plasmacytic and lymphocytic, erosive and ulcerative, lichenoid, severe
					3	2	3	2	3	2	1	2	800	160	843	168.6	87	10.875	10.3203	Lichenoid		yes
G				buccal mucosa: stomatitis, plasmacytic and lymphocytic, lichenoid, severe
		6	2		3	2	2	1	3	2	2	3	1654	330.8	1559	311.8	133	8.04111	8.53111	Lichenoid		yes
H			2	buccal mucosa: stomatitis, plasmacytic and lymphocytic, ulcerative, lichenoid, severe
		20			2	3	3	3	3	2	2	3	541	108.2	270	54	26	4.80591	9.62963	Lichenoid		yes
I					3	2	3	3	3	3	3	3	2587	517.4	534	106.8	49	1.89409	9.17603	Deep stomatitis		yes
		10	2	Mucosa: stomatitis, pleocellular, ulcerative, severe with granulation tissue and follicle formation
J				stomatitis, ulcerative and granulomatous, severe	1	3	2	3	1	1	3*	3	3654	730.8	0	0	0	0	0	Granulomaous		yes
		26	4
K					3	3	3	3	3	3	2	3	756	151.2	91	18.2	11	1.45503	12.0879	Deep stomatitis		yes
		12	4	buccal mucosal: stomatitis, ulcerative and plasmacytic/lymphocytic with myositis
L					1	2	ND	ND	2	3	3	2	152	30.4	463	92.6	5	3.28947	1.07991	Deep stomatitis		yes
			4	Buccal mucosa: deep stomatitis, fibrinosuppurative, plasmacytic, necro-ulcerative, granulomatous, severe with granulation tissue
				* epithelium is not evident
M		14	2		3	3	ND	ND	3	3	2	3	1338	267.6	413	82.6	148	11.0613	35.8354	Lichenoid		yes
				Buccal mucosa: stomatitis, lymphocytic/plasmacytic, erosive, lichenoid, severe
N					3	2	ND	ND	3	3	2	3	1818	363.6	693	138.6	5	0.275028	0.721501	Deep stomatitis		ND
		20	3	Mucosa: deep stomatitis, plasmacytic/lymphocytic, suppurative, erosive, ulcerative, severe with granulation tissue and sialoadentis
O		5	1		2	2	ND	ND	3	3	1	3	1025	205	239	47.8	8	0.780488	3.34728	Lichenoid		ND
				Mucosa: stomatitis,plasmacytic/lymphocytic, erosive, ulcerative, lichenoid, severe with lymphoid follicle formation
P				Mucosa: stomatis, granulomatous, lymphocytic/plasmacytic, severe with epithelial hyperplasia and lymphoid follicle formation	1	2	ND	ND	3	3	3	3	244	48.8	120	24	4	1.63934	3.33333	Granulomaous		ND
		24	2
				Original bx: mucosa: deep stomatitis and cheilitis, granulomatous, ulcerative, severe with granulation tissue formation and muscle atrophy
Q		18	3		3	3	ND	ND	3	3	1	3	468	93.6	118	23.6	9	1.92308	7.62712	Lichenoid		ND
				Mucosa: stomatitis, plasmacytic/lymphocytic, suppurative, ulcerative, lichenoid to deep, with granulation tissue formation and sialodochitis
R		15			1	3	ND	ND	3	2	1	3	777	155.4	84	16.8	7	0.900901	8.33333	Deep stomatitis		ND
			1	Mucosa: deep stomatitis, plasmacytic/lymphocytic, suppurative, lichenoid, necroulcerative
S		13	2		3	2	ND	ND	3	3	1	3	938	187.6	589	117.8	16	1.70576	2.71647	Deep stomatitis		ND
				Mucosa: deep stomatitis, plasmacytic/lymphocytic, suppurative and histiocytic, ulcerative, lichenoid and deep with lymphoid follicle formation
T		14	2		1	1	ND	ND	3	3	1	3	279	55.8	35	7	1	0.358423	2.85714	Deep stomatitis		yes
				Mucosa: lichenoid and deep stomatis, plasmacytic, ulcerative, severe
U		16	2		1	3	ND	ND	3	3	1	3	411	82.2	91	18.2	18	4.37956	19.7802	Deep stomatitis		yes
				buccal mucosa: ulcerative stomatitis, lymphocytic plasmacytic, deep, severe w epithelial hyperplasia
V		16	1		1	3	ND	ND	3	3	2	3	1282	256.4	483	96.6	4	0.312012	0.828157	Lichenoid		yes
				buccal mucosa: Stomatitis, plasmacytic-lymphocytic, lichenoid, ulcerative, severe with lymphoid follicle formation
X		24	3		2	3	ND	ND	2	2	1	2	804	160.8	166	33.2	9	1.1194	5.42169	Lichenoid
				lichenoid stomatis, lymphocytic, ulcerative, severe																		yes
Y					3	2	FAIL	FAIL	3	2	3	3										yes
		15	4	oral mucosa: necroulcerative, pleocellular, deep stomatitis, severe with granulation tissue. fibrin and fibrosis
mean					2.125	2.29167			2.66667	2.54167	1.73913	2.83333
median					2	2			3	3	2	3
SD
Normal controls
Buccal mucosa					mast cells	CD3	CD4	CD8	CD20	Mum1	CD204	FoxP3
C1					1	1	1	1	0	1	1	0
C2					1	1	FAIL	FAIL	0	0	1	0
					1	1	0	1	0	0	1	0
C3
C4					1	1	1	1	0	0	1	0
C5					2	1	1	1	1	1	1	0
Periodontal controls
					Mast cells	CD3	CD20	Mum1	CD204	FoxP3
P1	PD 4				1	0	3	3	1	0
	Teeth and assoc tissues: periodontitis, gingivitis and osteomyelits with root resorption and attached bacterial biofilm
P2	PD 4				1	1	3	2	1	0
	Teeth and assoc tissues: periodontitis, gingivitis with caries and root resorption and attached bacterial biofilm
P3	PD 4				1	1	3	3	1	0
	Teeth: periodontitis with attached mineralized biofilm (calculus) and minimal root resorption
P4	PD 4				1	1	2	3	1	1
	Teeth: periodontitis with attached mineralized biofilm (calculus)
P5	PD 4				1	2	3	3	1	1
	Teeth: periodontitis with attached mineralized biofilm (calculus)
P6	PD 4				1	fail	3	3	1	3
	P1: plasmacytic-lymphocytic stomatis, periodontitos and osteomyelitis, necrotizing, severe
P7	Teeth: periodontitis, lymphocytic-plasmacytic with attached mineralized biofilm (calculus), root resorption and islands of hyperplastic epithelium
teeth/perio	PD 4				1	fail	3	3	fail	3
P8	Teeth: periodontitis with attached mineralized biofilm (calculus) and minimal root resorption
	PD 4				1	fail	3	1	1	1
P9	PD 4				1	fail	3	0	0	0
	Teeth: periodontitis, lymphocytic-plasmacytic with attached mineralized biofilm (calculus) and minimal root resorption
P10	PD 4				1	fail	3	3	1	0
	W, Teeth: periodontitis w/ attached biofilm and root resorption

## Sheet: Sheet2
	New	Total CD3	AVG CD3+/field	total IL17 cells	AVG IL17+/field	total DP	DP/Total CD3	DP/IL17 cells	Sub-type	SDAI
	A	85	17	13	2.6	1	1.17647	7.69231	Lichenoid
	B	560	112	407	81.4	62	11.0714	15.2334	Lichenoid
	C	1052	210.4	99	16.5	19	1.80608	19.1919	Lichenoid
	D	1696	339.2	563	112.6	11	0.648585	1.95382	Lichenoid
	E	856	171.2	32	6.4	3	0.350467	9.375	Deep stomatitis
	F	800	160	843	168.6	87	10.875	10.3203	Lichenoid
	G	1654	330.8	1559	311.8	133	8.04111	8.53111	Lichenoid
	H	541	108.2	270	54	26	4.80591	9.62963	Lichenoid
	I	2587	517.4	534	106.8	49	1.89409	9.17603	Deep stomatitis
	J	3654	730.8	0	0	0	0	0	Granulomaous
	K	756	151.2	91	18.2	11	1.45503	12.0879	Deep stomatitis
	L	152	30.4	463	92.6	5	3.28947	1.07991	Deep stomatitis
	M	1338	267.6	413	82.6	148	11.0613	35.8354	Lichenoid
	N	1818	363.6	693	138.6	5	0.275028	0.721501	Deep stomatitis
	O	1025	205	239	47.8	8	0.780488	3.34728	Lichenoid
	P	244	48.8	120	24	4	1.63934	3.33333	Granulomaous
	Q	468	93.6	118	23.6	9	1.92308	7.62712	Lichenoid
	R	777	155.4	84	16.8	7	0.900901	8.33333	Deep stomatitis
	S	938	187.6	589	117.8	16	1.70576	2.71647	Deep stomatitis
	T	279	55.8	35	7	1	0.358423	2.85714	Deep stomatitis
	U	411	82.2	91	18.2	18	4.37956	19.7802	Deep stomatitis
	V	1282	256.4	483	96.6	4	0.312012	0.828157	Lichenoid
	X	804	160.8	166	33.2	9	1.1194	5.42169	Lichenoid
	71	14.2	11	2.75	0	0	0	Normal
	32	6.4	0	0	0	0	0	Normal
